# Supplementary material for: Lactobacillus paracasei CCFM1223 Protects against Lipopolysaccharide-Induced Acute Liver Injury in Mice by Regulating the “Gut–Liver” Axis
Source: Microorganisms. 2022 Jun 30;10(7):1321. doi: 10.3390/microorganisms10071321 (PMC9319883; doi:10.3390/microorganisms10071321)
Supplement: Supplementary file 1 [file microorganisms-10-01321-s001.zip]

Archive with 1 entries (1 files):
- microorganisms-1773741-supplementary.pdf
